# Supplementary material for: Isoschaftoside in Fig Leaf Tea Alleviates Nonalcoholic Fatty Liver Disease in Mice via the Regulation of Macrophage Polarity
Source: Nutrients. 2025 Feb 21;17(5):757. doi: 10.3390/nu17050757 (PMC11902273; doi:10.3390/nu17050757)
Supplement: Supplementary file 1 [file nutrients-17-00757-s001.zip]

Archive with 3 entries (3 files):
- sup Data S1.docx
- sup Data S2.docx
- sup Data S3.docx
